# Supplementary material for: Environmental Correlation Analysis for Genes Associated with Protection against Malaria
Source: Mol Biol Evol. 2016 Jan 6;33(5):1188–204. doi: 10.1093/molbev/msw004 (PMC4839215; doi:10.1093/molbev/msw004)
Supplement: Supplementary Data [file supp_msw004_suppl_data.zip]

Archive with 5 entries (5 files):
- Supplementary Text 3 Mackinnon MBE-15-1092 Dec 2015.pdf
- Supplementary Material - Figures Mackinnon  MBE-15-1092 Dec 2015.pdf
- Supplementary Material - Tables Mackinnon  MBE-15-1092 Dec 2015.pdf
- Supplementary text 1 Mackinnon MBE-15-1092 Dec 2015.pdf
- Supplementary text 2 Mackinnon MBE-15-1092 Dec 2015.pdf
